# Supplementary material for: Stygofauna enhance prokaryotic transport in groundwater ecosystems
Source: Sci Rep. 2016 Sep 6;6:32738. doi: 10.1038/srep32738 (PMC5011737; doi:10.1038/srep32738)
Supplement: Supplementary Table S1 [file srep32738-s1.xls]

## Sheet: Table S1
Taxon	Amphipoda Leg 1	Amphipoda Body 1	Amphipoda Body 2	Amphipoda Leg 2	Groundwater 1	Groundwater 4	Amphipoda Body 3	Amphipoda Body 4	Amphipoda Body 5	Amphipoda Leg 3	Amphipoda Body 6	Oligochaeta Body 1	Groundwater 2	Amphipoda Leg 4	Oligochaeta Body 2	Groundwater 3	Oligochaeta Body 3	Amphipoda Body 7	Amphipoda Body 8	Amphipoda Body 9	Amphipoda Leg 5	Amphipoda Body 10	Amphipoda Body 11	Syncarida Body 1	Amphipoda Leg 6	Amphipoda Leg 7	Amphipoda Leg 8
Unassigned	0.999533	0.325581	0.192627	0.501261	0.164093	0.39631	0.661276	0.839458	0.667227	0.890524	0.725927	0.968511	0.156736	0.852337	0.940648	0.158426	0.917178	0.829558	0.929824	0.868343	0.999767	0.253459	0.913711	0.611398	0.00409861	0.807692	0.923077
Methanobacteriales	0	0	0	0	0	0	0	0	0	0	1.85e-05	0	0	0	0	0	0	1.26e-05	0	0	0	0	0	0	0	0	0
Bacteria(Other)	0	0.00137608	0.000200341	0	0.000380445	0	0	0	0	0	0	0	0.000406139	0	0	0.00047647	0	0	0	0	0	0.00422752	0	0	0	0	0
Bacteria(Unknown_Phyla)	0	6.88e-05	6.68e-05	0	0.00076089	0	0	0	0	0	0	0	0.000439984	0	0	0.00047647	0	0	0	0	0	9.61e-05	0	0	0	0	0
HDBW-WB69(Unknown_Order)	0	0	0	0	3.46e-05	5.53e-05	0	0	0	0	0	0	1.69e-05	0	0	6.35e-05	0	0	0	0	0	0	0	0	0	0	0
Acidobacteria(Other)	0	0	0	0	0.000622547	0.000110632	0	0	0	0	0	0	0.000643054	0	0	0.000714705	0	0	0	0	0	0	0	0	0	0	0
Acidobacteria(Unknown_Class)	0	0	0	0	0.00131427	8.3e-05	0	0	0	0	0	0	0.00145533	0	0	0.00109588	0	0	0	0	0	0	0	0	0	0	0
AT-s54(Unknown_Order)	0	0	0	0	0.000103758	0	0	0	0	0	0	0	0.000253837	0	0	1.59e-05	0	0	0	0	0	0	0	0	0	0	0
Acidobacteria-5(Unknown_Order)	0	0	0	0	0.00876753	0.0160139	0	0	0	0	0	0	0.0111858	1.06e-05	0	0.00756	0	0	0	0.00011203	0	0	0	0	0	0	0
Acidobacteria-6(Other)	0	0	0	0	1.73e-05	0	0	0	0	0	0	0	5.08e-05	0	0	0	0	0	0	0	0	0	0	0	0	0	0
Acidobacteria-6(BPC015)	0	0	0	0	0.00385633	0.000193605	0	0	0	0	0	0	0.00372295	0	0	0.00309706	0	0	0	0	0	0	0	0	0	0	0
Acidobacteria-6(CCU21)	0	0	0	0.000182476	0.00710741	0.000221263	0	0	0	0	9.26e-06	0	0.0063967	0	0	0.00513	0	0	0	0	0	0	0	0	0	0	0
Acidobacteria-6(iii1-15)	0	0	0	0	0.022135	0.00420401	0	0	1.18e-05	0	0	0	0.0193932	2.11e-05	0	0.0195353	0	0	0	0	0	0	0	0	0	0	0
Acidobacteriales	0	0	0	0	0.0102893	0.00149353	0	0	0	0	0	0	0.00981504	0	0	0.0108953	0	0	0	0	0	0	0	0	0	0	0
BPC102(Unknown_Order)	0	0	0	0	0.000242101	0.00013829	0	0	0	0	0	0	0.000169225	0	0	0.000111176	0	0	0	0	0	0	0	0	0	0	0
BPC102(B110)	0	0	0	0	0	2.77e-05	0	0	0	0	0	0	0	0	0	0	0	0	0	0	0	0	0	0	0	0	0
BPC102(MVS-40)	0	0	0	0	0.000916527	0.000691448	0	0	0	0	0	0	0.000744589	0	0	0.00108	0	0	0	0	0	0	0	0	0	0	0
DA052(E29)	0	0	0	0.000298597	0.0202328	0.00118929	0	1.2e-05	0	0	0	0	0.0220331	0.000158437	0	0.0195194	0	0	0	0	0	0	0	0	0	0	0
DA052(Ellin6513)	0	0	0	0	0.0149584	0.00124461	0	0	0	0	0	0	0.0145195	0.000200687	0	0.0108159	0	0	0	0	0	0	0	0	0	0	0
DA052(HDB_SIOH1004)	0	0	0	0	0.000207516	0	0	0	0	0	0	0	0.000304605	0	0	7.94e-05	0	0	0	0	0	0	0	0	0	0	0
EC1113(Unknown_Order)	0	0	0	0	0.0259913	0.00168713	0	0	0	0	0	0	0.0233192	5.28e-05	0	0.0242047	0	0	0	0	0	0	0	0.00203742	0	0	0
GAL08(Unknown_Order)	0	0	0	0	0.000207516	0	0	0	0	0	0	0	0.000372295	0	0	0	0	0	0	0	0	0	0	0	0	0	0
Holophagales	0	0	0	0	0.00063984	0.000912712	0	0	9.41e-05	0	0	0	0.000287682	0.00151043	0	0.000619411	0	0	0	0	0	0	0	0	0	0	0
OS-K(Unknown_Order)	0	0	0	0	3.46e-05	2.77e-05	0	0	0	0	0	0	1.69e-05	0	0	0	0	0	0	0	0	0	0	0	0	0	0
PAUC37f(Unknown_Order)	0	0	0	0	0	2.77e-05	0	0	0	0	0	0	0	0	0	0.000174706	0	0	0	0	0	0	0	0	0	0	0
RB25(Unknown_Order)	0	0.000963259	0.00220375	1.66e-05	6.92e-05	0	0	0	0	0	0	0	0.000101535	0	0	0	0	0	0	0	0	0.00076864	0	0	0	0	0
S035(Unknown_Order)	0	0	0	0	0.000415031	5.53e-05	0	0	0	0	0	0	0.000101535	0	0	0.000444706	0	0	0	0	0	0	0	0	0	0	0
Solibacteres(JH-WHS99)	0	0	0	0	0.00115863	0.000442527	0	0	0	0	0	0	0.00208146	0	0	0.00106412	0	0	0	0	0	0	0	0	0	0	0
Solibacterales	0	0	0	0	0.000553375	0.000829738	0	0	0	0	0	0	0.00199685	0.000633747	0	0.00157235	0	0	0	0	0	0.00028824	0	0	0	0	0
Sva0725(Sva0725)	0	0	0	0	0.00159095	0.000110632	0	0	0	0	0	0	0.000863046	0	0	0.00101647	0	0	0	0	0	0.00038432	0	0	0	0	0
TM1(Unknown_Order)	0	0	0	0	0.00458263	2.77e-05	0	0	0	0	0	0	0.00357064	0	0	0.00420882	0	0	0	0	0	0	0	0	0	0	0
Chloracidobacteria(Unknown_Order)	0	0	0	0	0.000121051	0.000912712	0	0	0	0	0	0	0.000118457	0	0	0.000111176	0	0	0	0	0	0	0	0	0	0	0
Chloracidobacteria(11-24)	0	0	0	0	0.000397738	8.3e-05	0	0	0	0	0	0	0.000406139	0	0	0.00125471	0	0	0	0	0	0	0	0	0	0	0
Chloracidobacteria(Ellin7246)	0	0	0	0	0	0	0	0	0	0	0	0	0.000118457	0	0	0	0	0	0	0	0	0	0	0	0	0	0
Chloracidobacteria(PK29)	0	0	0	0	0.000691718	0.00174245	0	0	0	0	0	0	0.000964581	0.0100449	0	0.000651176	0	0	0	0	0	0	0	0	0	0	0
Chloracidobacteria(RB41)	0	0	0	0	3.46e-05	0.000608474	0	0	0.000482092	0	0	0.000144049	0.00033845	0	0	0.000158823	9.38e-06	2.51e-05	0	0	0	0	0	0	0	0	0
iii1-8(32-20)	0	0	0	0	0.000155637	0	0	0	0	0	0	0	0.000287682	0	0	7.94e-05	0	0	0	0	0	0	0	0	0	0	0
iii1-8(DS-18)	0	0	0	0	0.000795476	2.77e-05	0	0	0.000164617	0	0	0	0.000355372	0	0	0.000301765	0	0	0	0	0	0	0	0	0	0	0
iii1-8(SJA-36)	0	0	0	0	3.46e-05	0	0	0	0	0	0	0	3.38e-05	0	0	1.59e-05	0	0	0	0	0	0	0	0	0	0	0
Acidimicrobiales	0	0.00409385	0.0201008	4.98e-05	0.00252477	0.00240624	9.28e-05	0.000132024	0.000117583	2.4e-05	9.26e-06	0	0.00223377	0	0	0.00217588	0	3.77e-05	0	0	0	0.00807071	0	0	0.000122347	0	0
Actinomycetales	0	0.0595156	0.086447	0.00721608	0.0041849	0.00356787	8.25e-05	0.00802948	0.0317358	0.013359	0.000777591	0.00100834	0.00324912	0.00200687	0.00149559	0.00352588	0.000215659	0.00234928	0.0145886	0.00416751	2.91e-05	0.0604343	0.000159058	0.0203168	0.32587	0	0
Coriobacteriales	0	0	0	0	0	0	0	0	0	0	0	0	0	0	0	0	0	0.000138193	0	0	0	0	0	0	0	0	0
KIST-JJY010(Unknown_Order)	0	0	0	0	0	5.53e-05	0	0	0	0	0	0	0	0	0	0	0	0	0	0	0	0	0	0	0	0	0
MB-A2-108(0319-7L14)	0	0	0	0	0.00385633	0.00094037	0	0	0	0	0	0	0.00302912	5.28e-05	0	0.00436764	0	0	0	0	0	0	0	0	0	0	0
Nitriliruptorales	0	0.00202972	6.68e-05	1.66e-05	0	0	0	0	0	0	0	0	0	0	0	0	0	0	0	0	0	0	0	0	0	0	0
OPB41(Unknown_Order)	0	0	0	0	0.000224808	0.00013829	0	0	0	0	0	0	0.000101535	0	0	0.000127059	0	0	0	0	0	0	0	0	0	0	0
Rubrobacterales	0	0	0	0	0	0	0	0	2.35e-05	0	0	3.6e-05	0	0	0	0	0	0	0	0	0	0	0	0	0	0	0
Thermoleophilia(Unknown_Order)	0	0	0	0	0.000103758	2.77e-05	0	0	0	0	0	0	0.000219992	0	0	0.000254117	0	0	0	0	0	0	0	0	0	0	0
Gaiellales	0	0	0	0	0.00691718	0.000912712	0	0	0	1.6e-05	0	0	0.00624439	0	0	0.00732176	0	0	0	2.24e-05	0	0	0	0	0	0	0
Solirubrobacterales	0	0	0	0	0.000415031	0.000248921	0	0.000156029	0.00021165	0	0	0	0.000321527	0	0	0.000190588	0	2.51e-05	0.000238257	0.000156842	0	0	3.98e-05	0	0	0	0
AncK6(Unknown_Class)	0	0	0	0	3.46e-05	5.53e-05	0	0	0	0	0	0	8.46e-05	0	0	0.000111176	0	0	0	0	0	0	0	0	0	0	0
0319-6E2(Unknown_Order)	0	0	0	0	0.00285334	0.00129992	0	0	0	0	0	0	0.00228453	0	0	0.00201706	0	0	0	0	0	0	0	0	0	0	0
Armatimonadales	0	0	0	0	0	8.3e-05	0	0	9.41e-05	0	0	0	0	0	0	0	0	0	0	0	0	0	0	0	0	0	0
Chthonomonadetes(SJA-22)	0	0	0	0	8.65e-05	0	0	0	0	0	0	0	0	0	0	0.000111176	0	0	0	0	0	0	0	0	0	0	0
SJA-176(GAB-B06)	0	0	0	0	1.73e-05	8.3e-05	0	0	0	0	0	0	8.46e-05	0	0	0.000174706	0	0	0	0	0	0	0	0	0	0	0
SJA-176(RB046)	0	0	0	0	0.000484203	2.77e-05	0	0	0	0	0	0	0.000321527	0	0	0.000937058	0	0	0	0	0	0	0	0	0	0	0
Fimbriimonadales	0	0	0	0	0.00271499	0.00472951	0	6e-05	0.000646709	0	0	0	0.00213223	0	0	0.00255706	0	0	0	0	0	0	0	0	0	0	0
BHI80-139(Unknown_Class)	0	0	0	0	1.73e-05	0.00013829	0	0	0	0	0	0	8.46e-05	0	0	0	0	0	0	0	0	0	0	0	0	0	0
BRC1(Unknown_Class)	0	0	0	0	0	2.77e-05	0	0	0	0	0	0	0	0	0	0	0	0	0	0	0	0	0	0	0	0	0
PRR-11(Unknown_Order)	0	0	0	0	6.92e-05	0	0	0	0	0	0	0	0.000101535	0	0	4.76e-05	0	0	0	0	0	0	0	0	0	0	0
BME43(Unknown_Order)	0	0	0	0	0	2.77e-05	0	0	0	0	0	0	0	0	0	0	0	0	0	0	0	0	0	0	0	0	0
Bacteroidales	0	0.00261456	0.00664463	4.98e-05	0.000155637	0.00182542	0	0.000192035	0.000705501	0.000977682	0	0	0.00013538	0.0143755	2.9e-05	0.000651176	4.69e-05	0	9.16e-06	0	2.91e-05	0.000864719	3.98e-05	0.00502181	6.12e-05	0.0576923	0
Cytophagales	0	0.00244255	0.0252429	0.00218971	0.00176388	0.00954198	0	2.4e-05	0.0443525	8.01e-06	0	0	0.00123534	0.000221811	0	0.00185823	7.5e-05	0	0	0.000201654	0	0.00124904	0	0	0	0	0
Flavobacteriales	0	0.0181643	0.0105513	0.425168	0.00162554	0.00555924	0.000907553	0.00506493	0.0117936	0.00527307	0.00372133	0	0.00206454	0.00693953	0	0.00266823	0	0.010465	0.00778	0.0308978	0	0.0148924	0.0057261	0	0.0052609	0	0
Sphingobacteriales	0	0	0	0	0.00287063	0.00865693	0.000350646	0.00508894	0.000470334	0.000705213	0	0	0.00379064	0.000337998	0	0.0026047	0	0.000226133	0	0.0011203	0	0	0.000139176	0	0.000428213	0	0
VC2_1_Bac22(Unknown_Order)	0	0	0	0	5.19e-05	0	0	0	0	0	0	0	8.46e-05	0	0	0	0	0	0	0	0	0	0	0	0	0	0
Rhodothermales	0	0.0305835	0.0163945	1.66e-05	0	5.53e-05	0	0	4.7e-05	2.4e-05	0	0	0	0	0	0	0	0	0	0	0	0.0213297	0	0	0	0	0
Saprospirales	0	0.0159282	0.0117867	6.64e-05	0.00119321	0.00110632	0	0	0.000987701	0.000304524	0	0	0.00123534	3.17e-05	0	0.00141353	0	6.28e-05	0	0	0	0.0237317	0	0	0	0	0
Caldithrixales	0	0	0	0	0.00115863	0.000359553	0	0	0	0	0	0	0.00147226	0.000168999	0	0.00149294	0	0	0	0	0	0	0	0	0	0	0
Chlorobi(Unknown_Class)	0	0.000619238	0	0	0.000276687	2.77e-05	0	0	0	0	0	0	0.000169225	0	0	9.53e-05	0	0	0	0	0	0	0	0	0	0	0
BSV26(A89)	0	0	0	0	0.000345859	0.000580816	0	0	0	0	0	0	6.77e-05	0	0	0.00020647	0	0	0	0	0	0	0	0	0	0	0
BSV26(C20)	0	0	0	0	0.000380445	0.000248921	0	0	0	0	0	0	0.000727667	0	0	0.000460588	0	1.26e-05	0	0	0	0	0	0	0	0	0
BSV26(PK329)	0	0	0	0	0.000518789	0.000248921	0	0	0	0	0	0	0.000439984	0	0	0.000317647	0	0	0	0	0	0	0	0	0	0	0
BSV26(VC38)	0	0	0	0	0	8.3e-05	0	0	0	0	0	0	0	0	0	0	0	0	0	0	0	0	0	0	0	0	0
Ignavibacteriales	0	0.00233934	0.000567632	0.000331774	8.65e-05	0.000580816	0	0	0	0	0	0	0.000253837	0.0017428	0	0.000301765	0	0	0	0	0	0.00374712	0	0	0	0	0
OPB56(Unknown_Order)	0	0	0	0	0	0.000580816	0	8.4e-05	0	0	0	0	6.77e-05	0	0	0	0	0	0	0	0	0	0	0	0	0	0
SJA-28(Unknown_Order)	0	0	0	0	0.000224808	0.000608474	0	0	0	0	0	0	0.000541519	0	0	0.000222353	0	0	0	0	0	0	0	0	0	0	0
Chloroflexi(Other)	0	0	0	0	0	0.000193605	0	0	0	0	0	0	1.69e-05	0	0	1.59e-05	0	0	0	0	0	0	0	0	0	0	0
Chloroflexi(Unknown_Class)	0	0	0	0	3.46e-05	2.77e-05	0	0	0	0	0	0	1.69e-05	0	0	0.000142941	0	0	0	0	0	0	0	0	0	0	0
Anaerolineae(Unknown_Order)	0	0	0	0	0.000536082	0.000304237	0	0	0	0	0	0	0.00013538	0	0	0.000667058	0	0	0	0	0	0.00201768	0	0	0	0	0
Anaerolineae(A31)	0	0	0	0	3.46e-05	0	0	0	0	0	0	0	3.38e-05	0	0	0	0	0	0	0	0	0	0	0	0	0	0
Anaerolineales	0	0	0	0	0.000138344	0.000221263	0	0	0	0	0	0	0.000355372	0	0	0.000285882	0	1.26e-05	0	0	0	0	0	0	0	0	0
Ardenscatenales	0	0	0	0	0	2.77e-05	0	0	0	0	0	0	0	0	0	0	0	0	0	0	0	0	0	0	0	0	0
Anaerolineae(CFB-26)	0	0	0	0	0	0.000165948	0	0	0	0	0	0	1.69e-05	0	0	0.000111176	0	0	0	0	0	0	0	0	0	0	0
Caldilineales	0	0	0.00667802	0	0	0.00013829	0	0	0	0	0	0	5.08e-05	0	0	3.18e-05	0	0	0	0	0	9.61e-05	0	0	0	0	0
Anaerolineae(DRC31)	0	0.00615797	0.0043741	1.66e-05	0.000103758	0.000414869	0	0	0	8.01e-06	0	0	0.00020307	0	0	0.00027	0	0	0	0	0	9.61e-05	0	0	0	0	0
Anaerolineae(GCA004)	0	0	0.00567632	1.66e-05	0.00114134	0.000525501	0	0	0	8.01e-06	0	0	0.00118457	0	0	0.00122294	0	0	0	0	0	0.00038432	7.95e-05	0	0	0	0
Anaerolineae(H39)	0	0	0	0	0.000916527	0.000968027	0	0	0	0	0	0	0.00101535	0	0	0.000984705	0	0	0	0	0	0	0	0	0	0	0
Anaerolineae(S0208)	0	0	0	0	0.000328566	0.00185308	0	0	0	0	0	0	0.00175994	0	0	0.00106412	0	0	0	0	0	0	0	0	0	0	0
Anaerolineae(SB-34)	0	0	0.000367291	0	0.000881941	0.000110632	0	0	0	0	0	0	0.00123534	0.000137312	0	0.00104824	0	0	0	0	0	0	0	0	0	0	0
Anaerolineae(SBR1031)	0	0	0	0	0.000830062	0.00378914	0	0	0.00177551	0	0	0	0.000406139	0	0	0.00108	0	0	0	0	0	0	0	0	0	0	0
Anaerolineae(SHA-20)	0	0	0	0	0.000155637	0	0	0	0	0	0	0	0.000253837	0	0	0.000222353	0	0	0	0	0	0	0	0	0	0	0
Anaerolineae(SJA-15)	0	0	0	0	0	0	0	0	0	0	0	0	0	0	0	6.35e-05	0	0	0	0	0	0	0	0	0	0	0
Anaerolineae(envOPS12)	0	0	0	0	0.000518789	0.00066379	0	0	0.000293959	0	0	0	0.00101535	0.00407711	0	0.00135	0	0	0	0	0	0	0	0	0	0	0
Anaerolineae(pLW-97)	0	0	0	0	0	8.3e-05	0	0	0	0	0	0	3.38e-05	0	0	4.76e-05	0	0	0	0	0	0	0	0	0	0	0
Chloroflexales	0	0	0	0	0	0	0	0	0	0	0	0	0	0	0	0	0	0	0	0.000313683	0	0	0	0	0	0	0
Roseiflexales	0	0	0	0	0	2.77e-05	0	0	0	0	0	0	0	0	0	0	0	0	0	0	0	0	0	0	0	0	0
Dehalococcoidetes(Unknown_Order)	0	0.000928856	0	0	3.46e-05	2.77e-05	0	0	0	0	0	0	0	0	0	0	0	0	0	0	0	0	0	0	0	0	0
Dehalococcoidales	0	0	0	0	0.000328566	0.00566987	0	0	0	0	0	0	0.000846124	0	0	0.000381176	0	0	0	0	0	0	0	0	0	0.0192308	0
Dehalococcoidetes(FS117-23B-02)	0	0	0	0	0.000328566	0.000331895	0	0	0	0	0	0	0.000372295	0	0	6.35e-05	0	0	0	0	0	0	0	0	0	0	0
Dehalococcoidetes(GIF9)	0	0	0	0	0	2.77e-05	0	0	0	0	0	0	0	0	0	0	0	0	0	0	0	0	0	0	0	0	0
Ellin6529(Unknown_Order)	0	0	0	0	0.00249019	0.00094037	0	0	0.000105825	0	0	0	0.00148918	0	0	0.00108	0	0	0	0	0	0	0	0	0	0	0
Gitt-GS-136(Unknown_Order)	0	0	0	0	0.000518789	8.3e-05	0	0	0	0	0	0	0.000321527	0	0	0.000349412	0	0	0	0	0	0	0	0	0	0	0
P2-11E(Unknown_Order)	0	0	0	0	0.00152178	0.00066379	0	0	0	0	0	0	0.00137072	0	0	0.00122294	0	0	0	0	0	0	0	0	0	0	0
S085(Unknown_Order)	0	0	0	0	0.00544728	0.0048678	0	0	0	0	0	0	0.00580441	0	0	0.00420882	0	0	0	0	0	0	0	0	0	0	0
SAR202(Unknown_Order)	0	0	0	0	0.00288792	0.012612	0	0	0	0	0	0	0.00336757	0	0	0.00333529	0	0	0	0	0	0	0	0	0	0	0
SHA-26(Unknown_Order)	0	0	0	0	0.000190223	2.77e-05	0	0	0	0	0	0	6.77e-05	0	0	4.76e-05	0	0	0	0	0	0	0	0	0	0	0
TK10(Unknown_Order)	0	0	0	0	8.65e-05	5.53e-05	0	0	0	0	0	0	1.69e-05	0	0	4.76e-05	0	0	0	0	0	0	0	0	0	0	0
TK10(AKYG885)	0	0	0	0	0.00210974	0.000719106	0	0	0	0	0	0	0.00280913	0	0	0.0028747	0	0	0	0.000246465	0	0	0	0	0	0	0
TK17(Unknown_Order)	0	0	0	0	0.000605254	0.000525501	0	0	0	0	0	0	0.000558442	0	0	0.000667058	0	0	0	0	0	0	0	0	0	0	0
TK17(TK18)	0	0	0	0	6.92e-05	0	0	0	0	0	0	0	0	0	0	0	0	0	0	0	0	0	0	0	0	0	0
TK17(mle1-48)	0	0	0	0	0.000778183	0.000885054	0	0	0	0	0	0	0.000863046	0	0	0.00047647	0	0	0	0	0	0	0	0	0	0	0
Thermomicrobia(Unknown_Order)	0	0	0	0.000116121	0	0	0	0	0	0	0	0	0	0	0	0	0	0	0	0	0	0	0	0	0	0	0
Thermomicrobia(AKYG1722)	0	0	0	0	1.73e-05	0	0	0	0	0	0	0	0	0	0	0	0	0	0	2.24e-05	0	0	0	0	0	0	0
Thermomicrobia(JG30-KF-CM45)	0	0	0	0	1.73e-05	0	0	6e-05	0	0.000168289	9.26e-06	0	6.77e-05	0	0	3.18e-05	0	0	0.000375712	0	0	0	0	0	0	0	0
Cyanobacteria(Other)	0	0	0.00013356	0	0	0	0	0	0	0	0	0	0	0	0	0	0	0	0	0	0	0	0	0	0	0	0
Cyanobacteria(Unknown_Class)	0	0	0	0	0	8.3e-05	0	0	0	0	0	0	0	0	0	0	0	0	0	0	0	0	0	0	0	0	0
4C0d-2(MLE1-12)	0	0	0	0	0.000207516	0.0074953	0	0	0	0	0	0	0.000287682	0.000929496	0	0.000254117	0	0	0	0	0	0	0	0	0	0	0
4C0d-2(SM1D11)	0	0	0	0	1.73e-05	0.00536564	0	0	0	0	0	0	8.46e-05	0	0	0.000111176	0	0	0	0	0	0	0	0	0	0	0
4C0d-2(SM2F09)	0	0	0	0	0.00112404	0.0250581	0	0	0	0	0	0	0.00147226	0	0	0.000937058	0	1.26e-05	0	0	0	0.00019216	1.99e-05	0	0	0.0192308	0
4C0d-2(YS2)	0	0	0	0	0	2.77e-05	0	0	0	0	0	0	0	0	0	0	0	0	0	0	0	0.00028824	0	0	0	0	0
Chloroplast(Other)	0	0	3.34e-05	0	0	0	0	0	0	0	0	0	0	0	0	0	0	0	0	0	0	0	0	0	0	0	0
Chlorophyta	0	0.00784368	0.038599	1.66e-05	0	0	0	0	0	8.01e-06	0	0	0	0	0	0	0	0	0	0	0	0.0114335	0	0	0	0	0
Haptophyceae	0	0	0.00013356	0	0	0	0	0	0	0	0	0	0	0	0	0	0	0	0	0	0	0	0	0	0	0	0
Stramenopiles	0	0.0755814	0.168353	0.00038154	0	2.77e-05	0	0	0	2.4e-05	0	0	0	0	0	0	0	0	0	0	0	0.0718678	0	0	6.12e-05	0	0
Streptophyta	0	0.000619238	0.00757955	0.00013271	0	0	0	0	0	8.01e-05	0.000138855	0.000194466	0	0	0	0	0	0	0	6.72e-05	0	0.0004804	0	0	0.000244693	0	0
ML635J-21(Unknown_Order)	0	0	0	0	0.000328566	0.000774422	0	0	5.88e-05	0	0	0	0.000169225	0	0	0.00108	0	0	0	0	0	0	0	0	0	0	0
Chroococcales	0	0.0168914	0.016695	4.98e-05	0	0	0	0	0	8.01e-06	0	0	0	0	0	0	0	0	0	0	0	0.0233474	0	0	6.12e-05	0	0
Pseudanabaenales	0	0	3.34e-05	0	0	0	0	0	0	0	0	0.000144049	0	0	0	0	0.000150023	0	0	0	0	0.0019216	0	0.010761	0	0	0
Synechococcales	0	0.00715563	0.00110187	0	0	0	0	0	0	0	0	0	0	0	0	0	0	0	0	0	0	0.00855111	0	0	0	0	0
Elusimicrobia(Unknown_Class)	0	0	0	0	0	2.77e-05	0	0	0	0	0	0	0	0	0	0	0	0	0	0	0	0	0	0	0	0	0
Elusimicrobia(Unknown_Order)	0	0	0	0	8.65e-05	0.000331895	0	0	0	0	0	0	0.000101535	0	0	0	0	0	0	0	0	0	0	0	0	0	0
Elusimicrobiales	0	0	0	0	0.00548187	0.00956964	0	0	0	0	0	0	0.00321527	0	0	0.00214412	0	0	0	0	0	0	0	0	0	0	0
Elusimicrobia(FAC88)	0	0	0	0	0.00121051	0.00163182	0	0	0	0	0	0	0.00111688	0	0	0.00047647	0	0	0	0	0	0	0	0	0	0	0
Elusimicrobia(Iib)	0	0	0	0	0.000570668	0.00445293	0	0	0	0	0	0	0.00169225	0	0	0.000428823	0	0	0	0	0	0	0	0	0	0	0
Elusimicrobia(MVP-88)	0	0	0	0	0.000674425	0.000995685	0	0	0	0	0	0	0.000795356	0	0	0.000381176	0	0	0	0	0	0	0	0	0	0	0
Endomicrobia(Unknown_Order)	0	0	0	0	0.000363152	0.002102	0	0	0	0	0	0	0.000186147	0	0	0.000682941	0	0	0	0	0	0	0	0	0	0	0
FBP(Unknown_Class)	0	3.44e-05	0.00677819	0	0.000259394	0	0	0	0	0	0	0	0.000118457	0	0	0.000571764	0	0	0	0	0	0	0	0	6.12e-05	0	0
FCPU426(Unknown_Class)	0	0	0	0	0.00029398	0.000525501	0	0	0	0	0	0	0.000152302	0	0	0.000127059	0	0	0	0	0	0	0	0	0	0	0
Fibrobacteria(258ds10)	0	0	0	0	0.00017293	0.00146587	0	0	1.18e-05	0	0	0	8.46e-05	0	0	0	0	0	0	0	0	0	0	0.000545225	0	0	0
Fibrobacterales	0	0	3.34e-05	0	0	0	0	0	0	0	0	0	0	0	0	0	0	0	0	0	0	9.61e-05	0	0	0	0	0
Bacillales	0	0.00123847	0.00313867	1.66e-05	0.00216162	0.000304237	0.000402211	0.000888163	0.00114056	0.00391073	0.000916446	0.000511373	0.00131995	3.17e-05	0.00296941	0.00220765	0.00125645	0.000979912	0.00249253	0.00159082	0	0.000960799	0.00145141	0.034177	0.00201872	0	0
Gemellales	0	0	0	1.66e-05	0	0	0	1.2e-05	0	0.000745282	0	0	0	0	0	0	9.38e-06	0	0	0	0	0	0	0	0.0027528	0	0
Lactobacillales	0	0.00192652	0.000968313	8.29e-05	0	8.3e-05	0	0	2.35e-05	0.035469	3.7e-05	7.2e-06	0	2.11e-05	0	0	5.63e-05	0	1.83e-05	0	0	0.00566872	3.98e-05	0	0.000244693	0	0
Clostridiales	0	0.00223614	0.00253765	0.0241697	0.00209245	0.00445293	0	1.2e-05	0.00856007	0.00165084	0.182613	0.000381729	0.00130303	0.00612622	7.26e-06	0.00297	0.00112518	0.00672119	0.000513168	0.000963456	2.91e-05	9.61e-05	0	5.74e-05	0.00446565	0.0192308	0.025641
Clostridia(OPB54)	0	0	0	0	0	2.77e-05	0	0	0	0	0	0	0	0	0	0	0	0	0	0	0	0	0	0	0	0	0
Erysipelotrichales	0	0	0	0	0	0	0	0	0	8.01e-06	0	0	0	0	0	0	0	1.26e-05	0	0	0	0	0	0	0	0	0
Fusobacteriales	0	0	0.000267121	0	0	0	0	0	2.35e-05	0	0	0	0	0	1.45e-05	0	0	0	0	0	0	0	0	0	0	0	0
GAL15(Unknown_Class)	0	0	0	0	0.00351047	0.000276579	0	0	0	0	0	0	0.00362141	0	0	0.00339882	0	0	0	0	0	0	0	0	0	0	0
GN02(Unknown_Class)	0	3.44e-05	0.0632075	4.98e-05	0	0	0	0	0	2.4e-05	0	0	0	0	0	0	0	0	0	0	0	0	0	0	0	0	0
3BR-5F(Unknown_Order)	0	0	0	0	0.000432324	0.00215732	0	0	0	0	0	0	0.000219992	0	0	0.000285882	0	0	0	0	0	0	0	0	0	0	0
BB34(Unknown_Order)	0	0	0	0	0.000138344	0.00118929	0	0	0	0	0	0	0.000118457	0	0	0	0	0	0	0	0	0	0	0	0	0	0
BD1-5(Unknown_Order)	0	0	0	0	0	0.00013829	0	0	0.000258684	0	0	0	0	0	0	0	0	0	0	0.000179248	0	0	0	0	0	0	0
GKS2-174(Unknown_Order)	0	0	0	0	0.00126239	0.00752296	0	0	0	0	0	0	0.00125226	0	0	0.00133412	0	0	0	0.000291277	0	0.00115296	0	0	0	0	0
GN07(Unknown_Order)	0	0	0	0	0.000259394	0.00282111	0	0	0	0	0	0	0.000287682	0	0	0.000142941	0	0	0	0	0	0	0	0	0	0	0
IIB17(Unknown_Order)	0	6.88e-05	0.000267121	0	0	0	0	0	0	0	0	0	0	0	0	0	0	0	0	0	0	0	0	0	0	0	0
GN04(Unknown_Class)	0	0	0	0	0.000311273	8.3e-05	0	0	0	0	0	0	0.000643054	0	0	7.94e-05	0	0	0	0	0	0	0	0	0	0	0
GN15(Unknown_Order)	0	3.44e-05	0.000200341	0	0.000224808	5.53e-05	0	0	0	0	0	0	1.69e-05	0	0	0	0	0	0	0	0	0	0	0	0	0	0
MSB-5A5(Unknown_Order)	0	0	0	0	0.000709011	2.77e-05	0	0	0	0	0	0	0.00172609	0	0	0.00111176	0	0	0	0	0	0	0	0	0	0	0
GOUTA4(Unknown_Class)	0	0	0	0	0	0.000110632	0	0	0	0	0	0	0	0	0	0.000111176	0	0	0	0	0	0	0	0	0	0	0
Gemmatimonadetes(Unknown_Class)	0	0	0	0	0.00017293	0	0	0	0	0	0	0	1.69e-05	0	0	9.53e-05	0	0	0	0	0	0	0	0	0	0	0
Gemm-1(Unknown_Order)	0	0	0.000434071	0	0.00489391	0.00229561	0	0	0	0	0	0	0.00468753	4.22e-05	0	0.00481235	0	0	0	0	0	0	0	0	0	0	0
Gemm-2(Unknown_Order)	0	0.00154809	0.0013356	0	0.000155637	2.77e-05	0	0	0	0	0	0	0.000253837	0	0	0.000127059	0	0	0	0	0	0.000960799	0	0	0	0	0
Gemm-3(Unknown_Order)	0	0	0	0	1.73e-05	0.000110632	0	0	0	0	0	0	0	0	0	0	0	0	0	0	0	0	0	0	0	0	0
Gemm-5(Unknown_Order)	0	0	0	0	0.000103758	0	0	0	0	0	0	0	0	0	0	7.94e-05	0	0	0	0	0	0	0	0	0	0	0
Gemm-6(Unknown_Order)	0	0	0	0	3.46e-05	2.77e-05	0	0	0	0	0	0	0	0	0	0.000142941	0	0	0	0	0	0	0	0	0	0	0
Gemmatimonadetes(Other)	0	0	0	0	0.000155637	2.77e-05	0	0	0	0	0	0	0.000219992	0	0	0	0	0	0	0	0	0	0	0	0	0	0
Gemmatimonadetes(Unknown_Order)	0	0	0	0	0.000812769	0.000442527	0	0	0	0	0	0	0.000558442	0	0	0.000524117	0	0	0	0	0	0	0	0	0	0	0
Gemmatimonadetes(C114)	0	0	0	0	0.000570668	0.000193605	0	0	0	0	0	0	0.000389217	0	0	0.000301765	0	0	0	0	0	0	0	0	0	0	0
Gemmatimonadales	0	0	0	0	0	0	0	0	0.000105825	0	0	0	1.69e-05	0	0	0	0	0	0	0	0	0	0	0	0	0	0
Gemmatimonadetes(KD8-87)	0	0	0	0	6.92e-05	0.000387211	0	0	0	0	0	0	0.00020307	0	0	0.000365294	0	0	0	0	0	0	0	0	0	0	0
JL-ETNP-Z39(Unknown_Order)	0	0	0	0	3.46e-05	0	0	0	0	0	0	0	0	0	0	0	0	0	0	0	0	0	0	0	0	0	0
Lentisphaerales	0	0	0	0	5.19e-05	0	0	0	0	0	0	0	0	0	0	0	0	0	0	0	0	0	0	0	0	0	0
Victivallales	0	0	0	0	0.000224808	0	0	0	0	0	0	4.32e-05	5.08e-05	0	0	3.18e-05	0	0	0	0	0	0	0	0	0	0	0
Lentisphaeria(Z20)	0	0	0.000968313	0	0	0	0	0	0	0	0	0	0	0	0	0	0	0	0	0	0	0	0	0	0	0	0
MVP-21(Unknown_Class)	0	0	0	0	0	5.53e-05	0	0	0	0	0	0	0	0	0	0	0	0	0	0	0	0	0	0	0	0	0
MVS-104(Unknown_Class)	0	0	0	0	0.000345859	0.000110632	0	0	0	0	0	0	8.46e-05	0	0	3.18e-05	0	0	0	0	0	0	0	0	0	0	0
NC10(Other)	0	0	0	0	0.000190223	0	0	0	0	0	0	0	0.00020307	0	0	0.000111176	0	0	0	0	0	0	0	0	0	0	0
NC10(Unknown_Class)	0	0	0	0	1.73e-05	0	0	0	0	0	0	0	1.69e-05	0	0	1.59e-05	0	0	0	0	0	0	0	0	0	0	0
12-24(Other)	0	0	0	0	3.46e-05	0	0	0	0	0	0	0	0	0	0	3.18e-05	0	0	0	0	0	0	0	0	0	0	0
12-24(Unknown_Order)	0	0	0	0	0	0	0	0	0	0	0	0	0	0	0	1.59e-05	0	0	0	0	0	0	0	0	0	0	0
12-24(JH-WHS47)	0	0	0	0	0.00396009	0.00013829	0	0	0	0	0	0	0.00521212	0	0	0.00339882	0	0	0	0	0	0	0	0	0	0	0
12-24(MIZ17)	0	0	0	0	0.00134885	5.53e-05	0	0	0	0	0	0	0.00126919	0	0	0.00119118	0	0	0	0	0	0	0	0	0	0	0
Methylomirabiliales	0	0	0	0	0.0124336	0.000110632	0	0	0	0	0	0	0.0142995	0	0	0.0111176	0	0	0	0	0	0	0	0	0	0	0
wb1-A12(Unknown_Order)	0	0	0	0	0.00772995	8.3e-05	0	0	0	0	0	0	0.0104073	0	0	0.0085447	0	0	0	0	0	0	0	0	0	0	0
NKB19(Unknown_Class)	0	0	0	0	0.00046691	0.000193605	0	0	0	0	0	0	0.000558442	0	0	0.000190588	0	0	0	0	0	0	0	0	0	0	0
TSBW08(Unknown_Order)	0	0	0	0	0	0.000165948	0	0	0	0	0	0	0	0	0	0	0	0	0	0	0	0	0	0	0	0	0
noFP_H4(Unknown_Order)	0	0	0	0	8.65e-05	0	0	0	0	0	0	0	1.69e-05	0	0	0	0	0	0	0	0	0	0	0	0	0	0
Nitrospirales	0	0	0	0.000165887	0.229737	0.0251687	0	0	0	0	0	0	0.246696	0.000158437	0	0.219399	0	5.03e-05	0	0	0	0	0	0	0	0	0
OC31(Unknown_Class)	0	0	0	0	0.000138344	0	0	0	0	0	0	0	0	0	0	0.000111176	0	0	0	0	0	0	0	0	0	0	0
OD1(Unknown_Class)	0	0	0	0	0	0	0	0	0	0	0	0	1.69e-05	0	0	6.35e-05	0	0	0	0	0	0	0	0	0	0	0
ABY1(Unknown_Order)	0	0	0.00013356	0	0.000328566	0.000636132	0	0	0	0	0	0	0.000406139	0	0	0.000412941	0	0	0	0	0	0.00019216	0	0	0	0	0
SM2F11(Unknown_Order)	0	0	0	0	5.19e-05	0.000304237	0	0	0	0	0	0	0.000118457	0	0	0.000190588	0	0	0	0	0	0	0	0	0	0	0
ZB2(Unknown_Order)	0	0	0	0	0.000190223	0.000885054	0	0	3.53e-05	0	0	0	6.77e-05	0	0	1.59e-05	0	0	0	0	0	0	0	0	0	0	0
[Acetothermia];o__[Acetothermales]	0	0	0	0	0	2.77e-05	0	0	0	0	0	0	0	0	0	0	0	0	0	0	0	0	0	0	0	0	0
OP11-3(Unknown_Order)	0	0	0	0	0	2.77e-05	0	0	0	0	0	0	0.000118457	0	0	0	0	0	0	0	0	0	0	0	0	0	0
OP11-4(Unknown_Order)	0	0	0	0	0	5.53e-05	0	0	0	0	0	0	0	0	0	0	0	0	0	0	0	0	0	0	0	0	0
OP3(Unknown_Class)	0	0	0	0	3.46e-05	0	0	0	0	0	0	0	0	0	0	0	0	0	0	0	0	0	0	0	0	0	0
BD4-9(Unknown_Order)	0	0	0	0	0.000155637	0.000580816	0	0	0	0	0	0	3.38e-05	0	0	0.000190588	0	0	0	0	0	0	0	0	0	0	0
PBS-25(Unknown_Order)	0	0	0	0	0.00932091	0.0102611	0	0	0	0	0	0	0.0105596	0	0	0.0100059	0	0	0	0	0	0	0	0	0	0	0
koll11(Unknown_Order)	0	0	0	0	0.0127968	0.00829738	0	0	0	0	0	0	0.0105089	4.22e-05	0	0.00811588	0	0	0	0	0	0	0	0	0	0	0
koll11(GIF10)	0	0	0	0	0.00029398	0.0048678	0	0	0	0	0	0	0.00020307	1.06e-05	0	0.000428823	0	0	0	0	0	0	0	0	0	0	0
PAUC34f(Unknown_Class)	0	0	0	0	0.000345859	5.53e-05	0	0	0	0	0	0	3.38e-05	0	0	6.35e-05	0	0	0	0	0	0	0	0	0	0	0
Planctomycetes(Unknown_Class)	0	0	0	0	0.000328566	0.000110632	0	0	0	0	0	0	0.000372295	0	0	0.000428823	0	0	0	0	0	0	0	0	0	0	0
028H05-P-BN-P5(Unknown_Order)	0	0	0	0	0	5.53e-05	0	0	0	0	0	0	0.000219992	2.11e-05	0	0.000285882	0	0	0	0	0	0	0	0	0	0	0
BD7-11(Unknown_Order)	0	0	0	0	0.0017293	0.000248921	0	0	0	0	0	0	0.00115073	0	0	0.000555882	0	0	0	0	0	0	0	0	0	0	0
C6(MVS-107)	0	0	0	0	0.000138344	8.3e-05	0	0	0	0	0	0	0.000118457	0	0	0.00020647	0	0	0	0	0	0	0	0	0	0	0
C6(Ucm1571)	0	0	0.000233731	0	0	0	0	0	0	0	0	0	0	0	0	0	0	0	0	0	0	0	0	0	0	0	0
C6(d113)	0	0.000103206	0	0	3.46e-05	0	0	0	0	0	0	0	0	0	0	9.53e-05	0	0	0	0	0	0	0	0	0	0	0
ODP123(T8-B82)	0	0	0	0	0	0	0	0	0	0	0	0	1.69e-05	0	0	0	0	0	0	0	0	0	0	0	0	0	0
OM190(Unknown_Order)	0	0	0	0	3.46e-05	5.53e-05	0	0	0	0	0	0	5.08e-05	0	0	0	0	0	0	0	0	0	0	0	0	0	0
OM190(CL500-15)	0	0	0	0	0.000103758	8.3e-05	0	0	3.53e-05	0	0	0	0.000169225	0	0	0.000174706	0	0	0	0	0	0	0	0	0	0	0
OM190(agg27)	0	0.000206413	0	0	0.000155637	0.000774422	0	0	0	0	0	0	0.000355372	0	0	0.000158823	0	0	0	0	0	0	0	0	0	0	0
Phycisphaerae(Unknown_Order)	0	0	0	0	0.000605254	5.53e-05	0	0	0	0	0	0	0.000236915	0	0	0.00112765	0	0	0	0	0	0	0	0	0	0	0
Phycisphaerae(C86)	0	0	0	0	5.19e-05	8.3e-05	0	0	0	0	0	0	0	0	0	0	0	0	0	0	0	0	0	0	0	0	0
Phycisphaerae(CCM11a)	0	0	0	0	0.00100299	0.00116163	0	0	0	0	0	0	0.00128611	0.000116187	0	0.000873529	0	0	0	0	0	0	0	0	0	0	0
Phycisphaerae(MSBL9)	0	0	0.00297172	0	0.00209245	0.000442527	0	0	0	0	0	0	0.00189532	0	0	0.00284294	0	0	0	0	0	0	0	0	0	0	0
Phycisphaerales	0	0.00110087	0.0137567	1.66e-05	0.000138344	0.00110632	0	0	0	0	0	0	0.000355372	0	0	0.000428823	0	0	0	0	0	0.00019216	0	0	0	0	0
Phycisphaerae(Pla1)	0	0	0	0	1.73e-05	0	0	0	0	0	0	0	6.77e-05	0	0	0	0	0	0	0	0	0	0	0	0	0	0
Phycisphaerae(S-70)	0	0	0	0	0.000985699	8.3e-05	0	0	0	0	0	0	0.0012015	0	0	0.00119118	0	0	0	0	0	0	0	0	0	0	0
Phycisphaerae(WD2101)	0	0	0	0	1.73e-05	0.00013829	0	0	0.00035275	0	0	0	0	0	0	0	0	0	0	2.24e-05	0	0	0	0	0	0	0
Phycisphaerae(mle1-8)	0	0	0	0	0	0	0	0	0	0	0	0	0.000186147	0	0	0	0	0	0	0	0	0	0	0	0	0	0
Pla3(Unknown_Order)	0	0	0.000267121	0	0.000847355	0.000193605	0	0	0	0	0	0	0.00121842	1.06e-05	0	0.00114353	0	0	0	0	0	0	0	0	0	0	0
Pla4(Unknown_Order)	0	0	0	0	0.000657132	0.00113397	0	0	0	0	0	0	0.00137072	0	0	0.00103235	0	0	0	0	0	0	0	0	0	0	0
Planctomycetia(Unknown_Order)	0	0	0	0	0	0	0	0	0	0	0	0	0.000169225	0	0	0.000412941	0	0	0	0	0	0	0	0	0	0	0
Planctomycetia(B97)	0	0	0	0	0	5.53e-05	0	0	0	0	0	0	0	0	0	0	0	0	0	0	0	0	0	0	0	0	0
Gemmatales	0	0	0	0	0.00819686	0.00107866	0.000484716	0	0.0001411	0	0.000259197	0.0002953	0.00632901	0	0	0.00627353	0	0	0.000210766	6.72e-05	0	0	0	0	0	0	0
Pirellulales	0	0.0473029	0.0886173	9.95e-05	0.0125893	0.00226795	0	0.000180033	0.000329234	8.01e-06	0.000333253	2.16e-05	0.00989965	0	0	0.0108318	0	6.28e-05	0	0.000268871	0	0.0227709	0	0	0	0	0
Planctomycetales	0	0.00571075	0.00013356	0	0.0022135	0.000857396	0	2.4e-05	0	0	0	0	0.00118457	0	0	0.00250941	0	0	0	0	0	0	0	0	0	0	0
Brocadiales	0	0	0	0	0.000103758	8.3e-05	0	0	0	0	0	0	6.77e-05	0	0	6.35e-05	0	0	0	0	0	0	0	0	0	0	0
vadinHA49(Unknown_Order)	0	0	0	0	0	5.53e-05	0	0	0	0	0	0	0	0	0	0	0	0	0	0	0	0	0	0	0	0	0
vadinHA49(DH61)	0	0	0	0	0.000587961	0.00013829	0	0	0.000928909	0	0	0	0.000947659	0	0	9.53e-05	0	0	0	0	0	0	0	0	0	0	0
vadinHA49(PHOS-HE93)	0	0	0	0	0	8.3e-05	0	0	0	0	0	0	0	0	0	0.000174706	0	0	0	0	0	0	0	0	0	0	0
vadinHA49(p04_C01)	0	0	0	0	1.73e-05	0	0	0	0	0	0	0	0	0	0	0	0	0	0	0	0	0	0	0	0	0	0
Proteobacteria(Other)	0	0	3.34e-05	0	0	0	0	0	0	0	0	0	0	0	0	0	0	0	0	0	0	0	0	0	0	0	0
Proteobacteria(Unknown_Class)	0	0	0	0	0.00214433	0.00331895	0	0	0	0	0	0	0.00275836	0	0	0.00336706	0	0	0	0	0	0	0	0	0	0	0
Alphaproteobacteria(Other)	0	0	3.34e-05	1.66e-05	0.000657132	0.00094037	0	1.2e-05	1.18e-05	0	0	0	0.000727667	0	0	0.000698823	0	0	0	0	0	9.61e-05	0	0	6.12e-05	0	0
Alphaproteobacteria(Unknown_Order)	0	0	0	0	0.0049112	0.0124737	0.297172	0	0.0321708	0	0.00205506	0	0.00428139	2.11e-05	0	0.00454235	0	0.110315	0.000668951	0	0	0	0	0	6.12e-05	0.0192308	0
Alphaproteobacteria(BD7-3)	0	0.00316499	0	3.32e-05	0.000363152	0.0048678	0	0	0.000658467	0	0	0	0.000643054	0	0	0.000349412	0	0	0	0	0	0	0	0	0	0	0
Caulobacterales	0	0.000963259	0.000767972	0.00331774	0.012572	0.00533798	0	0.00010802	0.00803095	0.00746885	0.000333253	0	0.0114396	0	7.26e-06	0.0112923	0.000150023	0.000276385	0	0	0	0.00269024	1.99e-05	0	0.0136416	0	0
Alphaproteobacteria(Ellin329)	0	0	0	0	0.00100299	0.0013829	0	0	0	0	0	0	0.00243684	0	0	0.000857647	0	1.26e-05	0	0	0	0	0	0	0	0	0
Kiloniellales	0	0	0	0	0.00017293	2.77e-05	0	0	0	0	0	0	0.000253837	0	0	0.00020647	0	0	0	0	0	0	0	0	0	0	0
Rhizobiales	0	0.0537017	0.0475141	0.000315185	0.0133329	0.02102	0.00265047	0.00882162	0.00893634	0.0107705	0.00595227	0.00528658	0.0108642	0.00690784	0.0166403	0.0115147	0.0044632	0.00723627	0.0207925	0.00804374	2.91e-05	0.0814758	0.00397646	0.164314	0.00214107	0	0
Rhodobacterales	0	0.132207	0.0502187	0.000398129	0.00326837	0.00301471	0.00112413	0.0021604	0.00368036	0.000112193	0.000101827	0	0.00299528	0.00238711	0	0.00285882	7.5e-05	0.0006784	0.000989682	0.0030024	0	0.232898	0.000377764	0	0.00018352	0.0192308	0
Rhodospirillales	0.00046729	0.0517751	0.028415	0.000182476	0.013575	0.0483184	0.000185636	0.00442882	0.00192837	8.01e-06	0	0.000144049	0.0151964	0.00341167	0	0.0174547	1.88e-05	0.000427141	0.000907208	0	0	0.0400653	0.000139176	2.87e-05	6.12e-05	0	0
Rickettsiales	0	0.000103206	0.00300511	0.00185793	0.00153907	0.0144374	0.00258859	0.000720133	0.00107001	0.000344593	0	7.2e-06	0.00172609	1.06e-05	0	0.00198529	0	0.00113067	0	0.00174766	0	0.00153728	0.000735645	0	0.0435554	0	0
Sphingomonadales	0	0	0.00110187	0.0156929	0.00880212	0.0174798	0.000886927	0.00320459	0.00873645	0.0143847	0.0013793	0.00218954	0.00717513	0.0173858	0.00706414	0.00897352	0.0019128	0.00371864	0.0034364	0.00165804	0	9.61e-05	0.00198823	0.0972222	0.0177403	0	0
Betaproteobacteria(Other)	0	0	0	1.66e-05	0.00112404	0.00417635	0	0	0.00393905	0	0	0	0.000998426	0.000168999	0	0.00120706	0	0	0	0	0	0	0	0	0	0	0
Betaproteobacteria(Unknown_Order)	0	0	0	0	0.00779912	0.00771656	0	4.8e-05	0	0	0	0	0.00802125	0.000221811	0	0.00813176	0	1.26e-05	0	0	0	0	0	0	0	0	0
Burkholderiales	0	0.0016513	0.0010017	0.00325138	0.0364017	0.0291515	0.0053525	0.0157949	0.0796393	0.00375846	0.000777591	0.00082828	0.049989	0.00608397	0.00540156	0.0580023	0.000543835	0.0149374	0.0101167	0.0199413	0	0.0014412	0.0196039	0.0272612	0.0036704	0.0192308	0
Betaproteobacteria(Ellin6067)	0	0	0	0	0.00029398	0.00265516	0	0	0	0	0	0	0.00027076	0	0	0.000397059	0	0	0.000192438	0	0	0	0	0	0	0	0
Gallionellales	0	0	0	0	0.000899234	0.00298706	0	0	2.35e-05	0	0	0	0.000575364	0.000158437	0	0.000635294	0	0	0	0	0	0	0	0	0	0	0
Hydrogenophilales	0	0	0	0	6.92e-05	0.000221263	0	0	0	0	0	2.88e-05	6.77e-05	0	0	0.000127059	0	0	0	0	0	0.00057648	0	0	0	0	0
Betaproteobacteria(IS-44)	0	0	0	0	6.92e-05	5.53e-05	0	0	0	0	0	0	5.08e-05	0	0	0.000381176	0	0	0	0	0	0	0	0	0	0	0
Betaproteobacteria(MND1)	0	0	0	0	0.00871565	0.00154884	0	0	0	0	0	0	0.00890122	0	0	0.00929117	0	0	0	0	0	0	1.99e-05	0.000200872	0	0	0
Methylophilales	0	0	0	0.00182476	0.00017293	0.00271048	0	9.6e-05	2.35e-05	0	0	0	0.00027076	0	0	0.000444706	0	0	0	0	0	0	0	0	0	0	0
Neisseriales	0	0.000860052	6.68e-05	1.66e-05	0.000259394	0.00246155	0.0220288	8.4e-05	0.000152858	0.00527307	3.7e-05	1.44e-05	0.000947659	1.06e-05	1.45e-05	0.000778235	0	5.03e-05	0.000229093	0	5.82e-05	0.00076864	0.000278352	0.0036157	0.000489386	0.0192308	0.025641
Nitrosomonadales	0	0	0	0	0	0.000110632	0	0	0	0	0	0	0	0	0	0	0	0	0	0	0	0	0	0	0	0	0
Procabacteriales	0	0	0	0	0.000103758	0.000608474	0.000804422	8.4e-05	0	0	0	0	0.000118457	0	0	9.53e-05	0	8.79e-05	0	0.000156842	0	0	3.98e-05	0	0	0	0
Rhodocyclales	0	0	3.34e-05	3.32e-05	0.00370069	0.0123354	1.03e-05	0.000120022	0.00537356	0	1.85e-05	0.0192521	0.00527981	0.00116187	0.019813	0.00441529	0.0708767	0	0	0.000358495	0	0	1.99e-05	0	0.0250199	0	0
Betaproteobacteria(SBla14)	0	0	0	0	3.46e-05	0.000110632	0	0	0	0	0	0	3.38e-05	0	0	0.000158823	0	0	0	0	0	0	0	0	0	0	0
Betaproteobacteria(SC-I-84)	0	0	0	0	0	0	0	0	1.18e-05	0	0	0	0	0	0	0	0	0	0	0	0	0	0	0	0	0	0
Thiobacterales	0	0	0	0	0	0.000248921	0	0	0	0	0	0	8.46e-05	0	0	0	0	0	0	0	0	0	0	0	0	0	0
Deltaproteobacteria(Other)	0	0	0	0	0	0	0	0	0	0	0	0	0	0	0	1.59e-05	0	0	0	0	0	0	0	0	0	0	0
Deltaproteobacteria(Unknown_Order)	0	0.00065364	6.68e-05	0	0.00349318	0.00387211	0	0	5.88e-05	0	0	0	0.00336757	0	0	0.00447882	0	0	0	0	0	0	7.95e-05	0	0	0	0
Deltaproteobacteria(BPC076)	0	0	0	0	1.73e-05	0	0	0	0	0	0	0	0	0	0	0	0	0	0	0	0	0	0	0	0	0	0
Bdellovibrionales	0	0	0.00016695	0	0.00259394	0.00271048	3.09e-05	0.000192035	0.00587917	0	0	0	0.00169225	0	0	0.00308117	0	0.000251259	0.000421531	0.000291277	0	0	0	0	6.12e-05	0	0
Deltaproteobacteria(DTB120)	0	0	0	0	0.000864648	0.000387211	0	0	0	0	0	0	0.000406139	0	0	0.000412941	0	0	0	0	0	0	0	0	0	0	0
Desulfarculales	0	0.00017201	0	0	8.65e-05	0	0	0	0	0	0	0	0.00020307	0	0	0.000142941	0	0	0	0	0	0	0	0	0	0	0
Desulfobacterales	0	0.000619238	0.000267121	0	0.000985699	0.00196371	0	0	2.35e-05	0	0	0	0.00108304	0.0231106	0	0.00189	0	0	1.83e-05	0	0	0.00365104	0	0	0	0	0
Desulfovibrionales	0	3.44e-05	3.34e-05	0	0	0.000110632	0	1.2e-05	0	0	0	0	0	0	0	0	0	0	0	0	0	0	0	0	0	0	0
Desulfuromonadales	0	0.000997661	0.000434071	0	0.00145261	0.00080208	0	0	0	0	0	0	0.00103227	7.39e-05	0	0.00122294	0	1.26e-05	9.16e-06	0	0	0.00067256	0	0	0	0	0
Deltaproteobacteria(FAC87)	0	0	0	0	0.000570668	0.000580816	0	0	0	0	0	0	0.00115073	0	0	0.00111176	0	0	0	0	0	0	0	0	0	0	0
Deltaproteobacteria(GMD14H09)	0	0	0	0	0.000103758	0.000553159	0	0	0	0	0	0	1.69e-05	0	0	0	0	0	0	0	0	0	0	0	0	0	0
Deltaproteobacteria(MBNT15)	0	0	0	0	0.00105487	2.77e-05	0	0	0	0	0	0	0.000710744	0	0	0.000921176	0	0	0	0	0	0	0	0	0	0	0
Deltaproteobacteria(MIZ46)	0	0	0	0.000348363	0.00292251	0.00279345	0	0	0	0	0	0	0.0024876	0	0	0.00214412	0	0	0	0	0	0	0	0	0	0	0
Myxococcales	0	0.000997661	0.000233731	3.32e-05	0.00817957	0.00680385	0	9.6e-05	0.00557345	0	0	0	0.0073782	8.45e-05	0	0.0090847	0	8.79e-05	0	0	0	0.00076864	0	0	0.0082584	0	0
Deltaproteobacteria(NB1-j)	0	0.000137608	0.000534242	0	0.00236914	0.000442527	0	0	0	0	0	0	0.00162456	0	0	0.00238235	0	0	0	0	0	0	0	0	0	0	0
Deltaproteobacteria(PB19)	0	0	0	0	0	0	0	0	0	0	0	0	5.08e-05	0	0	0	0	0	0	0	0	0	0	0	0	0	0
Spirobacillales	0	0	0	0	0.000242101	0.00182542	0	0	0	0	0	0	0.000643054	0	0	0.00027	0	0	0	0	0	0	0	0	0	0	0
Deltaproteobacteria(Sva0853)	0	0.00065364	0	0.000364951	0.00124509	0.00221263	0	0	0	8.01e-06	0	0	0.00145533	0	0	0.000730588	0	0	0	0	0	0	0	0	0	0	0
Syntrophobacterales	0	0	0	0.000199064	0.029571	0.0064443	0	1.2e-05	1.18e-05	0	0	0	0.0286328	3.17e-05	0	0.0293982	0	0	0	0	0	0	0	0	0	0	0
Thermodesulfobacteriales	0	0	0	0	6.92e-05	0	0	0	0	0	0	0	1.69e-05	0	0	0	0	0	0	0	0	0	0	0	0	0	0
Entotheonellales	0	0	0	0	0.0127622	0.00116163	0	0	0	0	0	0	0.00996734	0	0	0.0117053	0	0	0	0	0	0	0	0	0	0	0
Campylobacterales	0	0	0	0	0.00318191	0.00094037	0	0	0	0	0	0	0.0027076	0.000327436	0	0.00303353	0.000178153	0	9.16e-06	0	0	0	0	0	0	0	0
Gammaproteobacteria(Other)	0	0.000756846	0.000233731	0	0.000622547	0.000553159	0	0	0.00151683	0	0	0	0.000913814	0	0	0.00054	0	0	0	0.00011203	0	9.61e-05	0	0	6.12e-05	0	0
Gammaproteobacteria(Unknown_Order)	0	0.00065364	0.000701192	0	0.00076089	0.000636132	0	0	0	0	0	0	0.000710744	1.06e-05	0	0.000365294	0	0	0	0	0	0.00105688	0	0	0	0	0
Gammaproteobacteria(34P16)	0	0	0	0	0.0153907	0.00719106	0	0	0	0	0	0	0.0160087	9.51e-05	0	0.0220129	0	0	0	0	0	0	0	0	0	0	0
Aeromonadales	0	0	0	0	0.000587961	0.00331895	0	0.00414076	0.045446	0	0.0459797	0.000129644	0.000507674	0	0	0.000190588	0	0	0	0.00990343	0	0	0.0483537	0	0.00018352	0	0
Alteromonadales	0	0.00206412	0.000333901	1.66e-05	0.0151313	0.020052	0	0.000144027	0.00317475	8.01e-06	0	0.000165656	0.0131488	0.000697122	0	0.0177723	0	3.77e-05	0	0.0146759	5.82e-05	0	0.00174964	0.00427571	0.000305867	0	0
Chromatiales	0	0.0314435	0.0223046	0.000149298	0.00261124	0.00517203	0	0	0	8.01e-06	0	0	0.00284298	0	0	0.00358941	0	0	0	0	0	0.0263259	0	0	0	0	0
Enterobacteriales	0	0.000103206	3.34e-05	0	0.000311273	5.53e-05	0	0	3.53e-05	0	0	0	0.00020307	0	0	0.000222353	0	0	0	0.000134436	0	0	0	0	0.0009176	0	0
Gammaproteobacteria(HTCC2188)	0	0.000412825	6.68e-05	0	0	0.00013829	0	0	0	0	0	0	1.69e-05	0	0	0	0	0	0	0	0	9.61e-05	0	0	0	0	0
Legionellales	0	0	0	0	0.00335483	0.00746764	0.000247515	0	0.000129342	0	0.0269935	0	0.00367218	4.22e-05	0	0.00316059	0	0.00190957	0.0010355	0.000246465	0	0	0	0.00192264	0	0	0
Methylococcales	0	0	0	0	3.46e-05	0.00519969	0	0	3.53e-05	0	0	0	8.46e-05	0	0	9.53e-05	0	0.000100504	0	0.000470525	0	0	1.99e-05	0	0	0	0
Oceanospirillales	0	0.000103206	0	0	0.000501496	5.53e-05	0	0	0	0	0	0	0	0	0	0.000254117	0	0	0	0	0	0	0	0	0	0	0
Gammaproteobacteria(PYR10d3)	0	0	0	0	0.000190223	0.00107866	0	0	0	0	0	0	0.000355372	0	0	0.000254117	0	0	0	0	0	0	0	0	0	0	0
Pasteurellales	0	0.000206413	6.68e-05	0	0	0	0	0	0	0	0	7.2e-06	0	0	0	0	0	0	0	0	0	0.000960799	0	0	0.00018352	0	0.025641
Pseudomonadales	0	0.000137608	0.00016695	0.00630371	0.0383904	0.00492311	0.00138196	0.00510094	0.000952426	0.00322955	0.000916446	0	0.0337434	0.0309691	0	0.0465511	0	0.000954786	0.00329894	0.00855907	0	0.00124904	0.000616351	0.000373049	0.537591	0	0
Thiohalorhabdales	0	0.00141049	0.000701192	0	0	0	0	0	0	0	0	0	0	0	0	0	0	0	0	0	0	9.61e-05	0	0	0	0	0
Thiotrichales	0	0.0535641	0.0225383	0.000149298	0.00186764	0.00284877	0.00143352	0.0948174	0.000305717	2.4e-05	0	0	0.0015061	0.0021653	0	0.0017947	0	0.00680913	0.00100801	0.0205014	0	0.0330515	0.000178941	0	6.12e-05	0	0
Xanthomonadales	0	0	0	0.00325138	0.0125028	0.0161246	0.000505342	0.000228042	0.0026809	0.000905558	8.33e-05	0.000605004	0.0120996	0.00119356	0.00573553	0.0132776	0.000178153	0.00012563	0.000613969	0.000761802	0	0.00057648	0.000397646	0.0164715	0	0	0
Marinicellales	0	0.00550433	0.000968313	0	0.000657132	8.3e-05	0	0	0	0	0	0	0.000710744	0	0	0.000921176	0	0	0	0	0	0.00307456	0	0	0	0	0
TA18(CV90)	0	0	0	0	0.000242101	0.000580816	0	0	0	0	0	0	0.000169225	0	0	0	0	0	0	0	0	0	0	0	0	0	0
TA18(PHOS-HD29)	0	0	0	0	0	5.53e-05	0	0	0	0	0	0	0	0	0	0	0	0	0	0	0	0	0	0	0	0	0
Mariprofundales	0	0	0	0	0	0	0	0	0	0	0	0	0	0	0	1.59e-05	0	0	0	0	0	0	0	0	0	0	0
AB16(ST-3K15)	0	0	0.00013356	0	0	0	0	0	0	0	0	0	0	0	0	0	0	0	0	0	0	0	0	0	0	0	0
SBR1093(Unknown_Class)	0	0	0	0	0.00268041	0.000110632	0	0	0	0	0	0	0.00228453	0	0	0.00239823	0	0	0	0	0	0	0	0	0	0	0
VHS-B5-50(Unknown_Order)	0	0	0	0	0.00297439	0.000110632	0	0	0	0	0	0	0.00291067	0	0	0.00339882	0	0	0	0	0	0	0	0	0	0	0
SR1(Unknown_Class)	0	0.000447227	0.000400681	0	0	0	0	0	0	0	0	0	0	0	7.26e-06	0	0	0	0	0	0	0.00067256	0	0	0	0	0
Spirochaetales	0	0.00299298	3.34e-05	0	0	5.53e-05	0	0	0.00218705	0	4.63e-05	0	0.00033845	0	0	1.59e-05	0	0	0	0	0	0.00124904	0	0	0	0	0
Leptospirales	0	0	0	0	0	0.000691448	0	0	0	0	0	2.88e-05	0.000101535	0.000612622	0	4.76e-05	0	0	0	0	0	0	0	0	0	0	0
SBRH58(Unknown_Order)	0	0	0	0	0.000605254	0.00331895	0	0	0	0	0	0	0.000710744	0	0	0.00054	0	0	0	0	0	0	0	0	0	0	0
SJA-4(Unknown_Order)	0	0	0	0	0.00202328	0.0040104	0	0	0	0	0.000555422	0	0.00131995	1.06e-05	0	0.00216	0	3.77e-05	0	0	0	0	0	0	0	0	0
SJA-4(S1198	0	0	0	0	0	0.00121695	0	0	0	0	0	0	0	0	0	0	0	0	0	0	0	0	0	0	0	0	0
SJA-4(YJF2-48	0	0	0	0	0.000190223	2.77e-05	0	0	0	0	0	0	0.00020307	0	0	0	0	0	0	0	0	0	0	0	0	0	0
TM7(Other)	0	0	0	0	0	8.3e-05	0	0	0	0	0	0	0	0	0	0	0	0	0	0	0	0	0	0	0	0	0
TM7-1(Unknown_Order)	0	0	3.34e-05	0	0.00017293	0.0100398	0	0	0.000517367	0	0	0	8.46e-05	0	0	0	0	0	0	0	0	0	0	0	0	0	0
TM7-3(Unknown_Order)	0	0	0.000200341	0	0.00145261	0.00116163	0	0	0.000246925	0	0	0	0.000473829	0	0	0.000937058	0	2.51e-05	0	0	0	0	0	0	0	0	0
TM7-3(CW040	0	0	0	1.66e-05	0	0	0	0	0	0.000312538	0	0	0	0	0	0	0	0	0	0	0	0	0	0	0	0	0
TM7-3(EW055	0	0	0	0	0.000190223	0.00519969	0	0	0.001411	0	0	0	5.08e-05	0	0	0.000158823	0	0	0	0.000380901	0	0	0	0	0	0	0
Opitutae(Unknown_Order)	0	0	0	0	0	8.3e-05	0	0	0	0	0	0	1.69e-05	0	0	0	0	0	0	0	0	0	0	0	0	0	0
Opitutales	0	0	0	0	0.00108946	0.00232327	0	0	0.00174023	0	0	0	0.000473829	0	0	0.000730588	0	0	0	0	0	0	0	0	0	0	0
Puniceicoccales	0	0.000688042	6.68e-05	0	0	0	0	0	0	0	0	0	0	0	0	0	0	0	0	0	0	0.00038432	0	0	0	0	0
Cerasicoccales	0	0	0	0	1.73e-05	8.3e-05	0	0	0	0	0	0	5.08e-05	0	0	0.000158823	0	0	0	0	0	0	0	0	0	0	0
Verruco-5(LD1-PB3)	0	0.00175451	0.0070787	0	0	0	0	0	0	8.01e-06	0	0	0	0	0	0	0	0	0	0	0	0.00019216	0	0	0	0	0
Verruco-5(SS1-B-03-39)	0	0.000550433	0.00016695	0	0	0	0	0	0	0	0	0	0	0	0	0	0	0	0	0	0	0	0	0	0	0	0
Verrucomicrobiales	0	0	0	0	0.000207516	0.000331895	0	9.6e-05	0.0002822	0	0	0	0	0	0.000152463	0	0.00148148	0	0.000137456	0	0	0.00038432	0	0	0	0	0
Methylacidiphilae(Unknown_Order)	0	0	0	0	0	0	0	0	0	0	0	0	0	0	0	3.18e-05	0	0	0	0	0	0	0	0	0	0	0
Methylacidiphilales	0	0	0	0	0	2.77e-05	0	0	0	0	0	0	0	0	0	0	0	0	0	0	0	0	0	0	0	0	0
Methylacidiphilae(S-BQ2-57)	0	0	0	0	0.00117592	0.000387211	0	0	0	0	0	0	8.46e-05	5.28e-05	0	0.000174706	0	0	0	0	0	0	0	0	0	0	0
Pedosphaerales	0	0	0	0	0.00152178	0.000414869	0	0	0	0	0	1.44e-05	0.000236915	1.06e-05	0	0.000492353	0	0	0	0	0	0	0	0	0	0	0
Chthoniobacterales	0	0	0	0	1.73e-05	0.001051	0	0	5.88e-05	0	0	0	0	0	0	4.76e-05	0	0	6.41e-05	0	0	0	0	0	0	0	0
WPS-2(Unknown_Class)	0	0.00196092	0	0	0.000311273	0.00329129	0	0	0	0	0	0	0.00013538	0	0	9.53e-05	0	0	0	0	0	0.0117218	0	0	0	0	0
WS1(Unknown_Class)	0	0	0	0	0	0	0	0	0	0	0	0	6.77e-05	0	0	3.18e-05	0	0	0	0	0	0	0	0	0	0	0
Kazan-3B-09(Unknown_Order)	0	0	0	0	0	0.000165948	0	0	0	4.01e-05	0	0	0	0	0	0	0	0	0	0	0	0	0	0	0	0	0
SHA-109(Unknown_Order)	0	0	0	0	0.000103758	2.77e-05	0	0	0	0	0	0	0.000575364	0	0	0	0	0	0	0	0	0	0	0	0	0	0
PRR-12(Other)	0	0	0	0	1.73e-05	0	0	0	0	0	0	0	0	0	0	0	0	0	0	0	0	0	0	0	0	0	0
PRR-12(Unknown_Order)	0	0	0	0	0.000259394	0	0	0	0	0	0	0	6.77e-05	0	0	0.000174706	0	0	0	0	0	0	0	0	0	0	0
PRR-12(GN03)	0	0.00065364	3.34e-05	0	0	0	0	0	0	0	0	0	0	0	0	0	0	0	0	0	0	0.000960799	0	0	0	0	0
PRR-12(LD1-PA13)	0	0	0	0	0.00017293	0	0	0	0	0	0	0	0.000406139	0	0	0.000111176	0	0	0	0	0	0	0	0	0	0	0
PRR-12(Sediment-1)	0	0	0	0	0.0036834	0.000221263	0	0	0	0	0	0	0.00324912	1.06e-05	0	0.00182647	0	0	0	0	0	0	0	0	0	0	0
PRR-12(wb1_H11)	0	0	0	0	0.000605254	0.000110632	0	0	0	0	0	0	0.00027076	0	0	0.00074647	0	0	0	0	0	0	0	0	0	0	0
WS4(Unknown_Class)	0	0	0	0	0	8.3e-05	0	0	0	0	0	0	3.38e-05	0	0	0	0	0	0	0	0	0	0	0	0	0	0
KSB1(Ucn15732)	0	0	0	0	5.19e-05	0	0	0	0	0	0	0	0.000253837	0	0	6.35e-05	0	0	0	0	0	0	0	0	0	0	0
Deinococcales	0	0.00285537	0.000901533	0	0	2.77e-05	0	0	0	0	0	0	0	0	0	0	0	0	0	0	0	0.004804	0	0	0	0	0
