# Supplementary material for: Stygofauna enhance prokaryotic transport in groundwater ecosystems
Source: Sci Rep. 2016 Sep 6;6:32738. doi: 10.1038/srep32738 (PMC5011737; doi:10.1038/srep32738)
Supplement: Supplementary Table S2 [file srep32738-s2.xls]

## Sheet: Table S2
	Average Abundance
Order Level Taxonomy	Stygofauna	Groundwater	Average Dissimilarity	Diss/SD	Contribution %
Unassigned	0.82	0.46	3.54	2.26	4.46
Nitrospirales	0	0.4	3.39	2.75	4.27
Pseudomonadales	0.07	0.17	1.3	1.41	1.64
Syntrophobacterales	0	0.15	1.25	3.54	1.57
Burkholderiales	0.08	0.21	1.15	2.18	1.45
Rhodospirillales	0.04	0.15	1.07	2.25	1.34
EC1113(Unknown_Order)	0	0.13	1.07	2.4	1.34
Acidobacteria-6(iii1-15)	0	0.12	1.04	3.45	1.31
Gammaproteobacteria(34P16)	0	0.12	1.02	4.71	1.29
DA052(E29)	0	0.12	0.97	2.35	1.23
Alteromonadales	0.02	0.13	0.94	3.2	1.18
Acidobacteria-5(Unknown_Order)	0	0.1	0.87	5.62	1.1
PBS-25(Unknown_Order)	0	0.1	0.85	10.74	1.07
koll11(Unknown_Order)	0	0.1	0.84	7.85	1.06
DA052(Ellin6513)	0	0.1	0.81	2.59	1.02
Xanthomonadales	0.02	0.12	0.79	3.19	0.99
Pirellulales	0.03	0.09	0.77	2.8	0.98
Entotheonellales	0	0.09	0.75	2.69	0.95
Betaproteobacteria(Unknown_Order)	0	0.09	0.75	9.99	0.94
Methylomirabiliales	0	0.09	0.74	1.92	0.93
Acidobacteriales	0	0.09	0.73	3.02	0.92
Caulobacterales	0.02	0.1	0.68	2.28	0.86
Betaproteobacteria(MND1)	0	0.08	0.68	3.17	0.86
Myxococcales	0.01	0.09	0.66	2.96	0.84
Rhodocyclales	0.04	0.08	0.64	2.02	0.81
wb1-A12(Unknown_Order)	0	0.07	0.62	1.92	0.78
S085(Unknown_Order)	0	0.07	0.6	9.49	0.76
SAR202(Unknown_Order)	0	0.07	0.6	2.75	0.76
Gaiellales	0	0.07	0.59	2.91	0.74
Elusimicrobiales	0	0.07	0.58	3.31	0.74
Gemmatales	0	0.07	0.56	2.78	0.71
Sphingomonadales	0.06	0.1	0.56	1.43	0.71
Chromatiales	0.02	0.06	0.54	4.82	0.68
Gemm-1(Unknown_Order)	0	0.06	0.53	5.16	0.67
Acidobacteria-6(CCU21)	0	0.06	0.53	2.15	0.66
Deltaproteobacteria(Unknown_Order)	0	0.06	0.51	6.06	0.64
Legionellales	0.01	0.07	0.51	2.78	0.64
Sphingobacteriales	0.01	0.06	0.47	2.49	0.6
Cytophagales	0.02	0.05	0.46	1.55	0.58
Proteobacteria(Unknown_Class)	0	0.05	0.46	7.66	0.57
MB-A2-108(0319-7L14)	0	0.05	0.45	3.62	0.57
Fimbriimonadales	0	0.05	0.45	4.53	0.57
12-24(JH-WHS47)	0	0.05	0.44	2.14	0.55
Deltaproteobacteria(MIZ46)	0	0.05	0.42	7.54	0.54
TM1(Unknown_Order)	0	0.05	0.42	1.88	0.53
GAL15(Unknown_Class)	0	0.05	0.41	2.55	0.52
Acidobacteria-6(BPC015)	0	0.05	0.41	2.35	0.52
Campylobacterales	0	0.05	0.4	3.91	0.5
GKS2-174(Unknown_Order)	0	0.05	0.4	1.92	0.5
SJA-4(Unknown_Order)	0	0.05	0.39	3.87	0.5
Acidimicrobiales	0.02	0.05	0.39	4.09	0.49
0319-6E2(Unknown_Order)	0	0.05	0.39	6.25	0.49
Bdellovibrionales	0.01	0.05	0.38	4.11	0.48
VHS-B5-50(Unknown_Order)	0	0.04	0.38	2.2	0.47
TK10(AKYG885)	0	0.04	0.38	3.67	0.47
PRR-12(Sediment-1)	0	0.04	0.37	2.37	0.47
Phycisphaerae(MSBL9)	0	0.04	0.34	2.86	0.43
Betaproteobacteria(Other)	0	0.04	0.34	2.6	0.43
SBR1093(Unknown_Class)	0	0.04	0.34	2.29	0.43
Planctomycetales	0	0.04	0.34	3.91	0.42
Desulfobacterales	0.01	0.04	0.33	2.1	0.42
Saprospirales	0.02	0.04	0.33	2.14	0.41
Deltaproteobacteria(NB1-j)	0	0.04	0.33	2.91	0.41
Elusimicrobia(Iib)	0	0.04	0.32	2.01	0.41
Ellin6529(Unknown_Order)	0	0.04	0.32	4.47	0.4
Alphaproteobacteria(Ellin329)	0	0.04	0.31	4.33	0.39
Anaerolineae(SBR1031)	0	0.04	0.3	2.12	0.38
Deltaproteobacteria(Sva0853)	0	0.04	0.3	3.36	0.38
P2-11E(Unknown_Order)	0	0.03	0.29	5.89	0.37
Anaerolineae(S0208)	0	0.03	0.29	3.19	0.36
Solibacteres(JH-WHS99)	0	0.03	0.28	3.63	0.36
SBRH58(Unknown_Order)	0	0.03	0.28	2.22	0.35
Gallionellales	0	0.03	0.28	2.44	0.35
Chloracidobacteria(PK29)	0	0.03	0.28	3.19	0.35
Elusimicrobia(FAC88)	0	0.03	0.28	4.39	0.35
Solibacterales	0	0.03	0.28	2.96	0.35
Phycisphaerae(CCM11a)	0	0.03	0.27	7.26	0.35
Alphaproteobacteria(BD7-3)	0	0.03	0.27	1.46	0.35
Pla4(Unknown_Order)	0	0.03	0.27	6.25	0.34
Caldithrixales	0	0.03	0.27	3.55	0.34
Opitutales	0	0.03	0.27	2.81	0.34
Anaerolineae(H39)	0	0.03	0.26	10.89	0.33
Anaerolineae(GCA004)	0	0.03	0.26	4.19	0.33
Desulfuromonadales	0	0.03	0.26	2.91	0.32
TM7-3(Unknown_Order)	0	0.03	0.25	3.62	0.32
BPC102(MVS-40)	0	0.03	0.25	7.94	0.31
Acidobacteria(Unknown_Class)	0	0.03	0.25	2.42	0.31
Anaerolineae(envOPS12)	0	0.03	0.25	3.98	0.31
Deltaproteobacteria(FAC87)	0	0.03	0.25	5.21	0.31
BD7-11(Unknown_Order)	0	0.03	0.24	2.85	0.31
12-24(MIZ17)	0	0.03	0.24	2.28	0.31
Phycisphaerae(S-70)	0	0.03	0.23	2.49	0.29
Sva0725(Sva0725)	0	0.03	0.23	2.39	0.29
Pla3(Unknown_Order)	0	0.03	0.23	2.89	0.29
TK17(mle1-48)	0	0.03	0.23	6.79	0.29
MSB-5A5(Unknown_Order)	0	0.03	0.23	1.94	0.29
Elusimicrobia(MVP-88)	0	0.03	0.22	5.21	0.28
Endomicrobia(Unknown_Order)	0	0.03	0.22	2.07	0.28
Alphaproteobacteria(Other)	0	0.03	0.22	5.39	0.28
Anaerolineae(SB-34)	0	0.03	0.22	2.43	0.28
Betaproteobacteria(Ellin6067)	0	0.03	0.22	1.67	0.28
Spirobacillales	0	0.03	0.21	2.2	0.27
Methylophilales	0	0.03	0.21	1.57	0.27
3BR-5F(Unknown_Order)	0	0.02	0.21	1.88	0.27
GN07(Unknown_Order)	0	0.02	0.21	1.44	0.26
TK17(Unknown_Order)	0	0.02	0.21	10.02	0.26
Gemmatimonadetes(Unknown_Order)	0	0.02	0.2	7.1	0.26
Pedosphaerales	0	0.02	0.2	2.63	0.26
Marinicellales	0.01	0.02	0.2	2.41	0.25
Deltaproteobacteria(MBNT15)	0	0.02	0.2	2.13	0.25
Holophagales	0	0.02	0.2	3.84	0.25
Phycisphaerales	0.01	0.02	0.19	1.57	0.24
ML635J-21(Unknown_Order)	0	0.02	0.19	2.68	0.24
Gammaproteobacteria(Other)	0	0.03	0.19	2.93	0.24
Deltaproteobacteria(DTB120)	0	0.02	0.19	5.07	0.24
Gammaproteobacteria(Unknown_Order)	0	0.02	0.19	2.73	0.24
Acidobacteria(Other)	0	0.02	0.19	3.17	0.23
Chloracidobacteria(11-24)	0	0.02	0.18	2.18	0.23
BSV26(C20)	0	0.02	0.18	4.62	0.22
Gammaproteobacteria(PYR10d3)	0	0.02	0.17	2.6	0.22
Phycisphaerae(Unknown_Order)	0	0.02	0.17	2.01	0.22
ABY1(Unknown_Order)	0	0.02	0.17	3.87	0.22
Anaerolineae(Unknown_Order)	0	0.02	0.17	3.43	0.21
PRR-12(wb1_H11)	0	0.02	0.17	2.85	0.21
SJA-28(Unknown_Order)	0	0.02	0.17	3.93	0.21
BSV26(PK329)	0	0.02	0.16	6.18	0.21
SJA-176(RB046)	0	0.02	0.16	2.02	0.2
vadinHA49(DH61)	0	0.02	0.16	2.08	0.2
Methylacidiphilae(S-BQ2-57)	0	0.02	0.16	1.92	0.2
Gemmatimonadetes(C114)	0	0.02	0.16	4.79	0.2
NKB19(Unknown_Class)	0	0.02	0.15	3.9	0.2
Ignavibacteriales	0.01	0.02	0.15	2.22	0.19
Rhodothermales	0.02	0	0.15	0.44	0.19
Anaerolineae(DRC31)	0.01	0.02	0.15	1.75	0.19
OM190(agg27)	0	0.02	0.15	2.46	0.19
Planctomycetes(Unknown_Class)	0	0.02	0.15	4.05	0.18
Gitt-GS-136(Unknown_Order)	0	0.02	0.15	3.31	0.18
Bacteria(Unknown_Phyla)	0	0.02	0.15	1.64	0.18
iii1-8(DS-18)	0	0.02	0.14	2.02	0.18
Bacteria(Other)	0.01	0.02	0.14	1.57	0.18
BSV26(A89)	0	0.02	0.14	2.68	0.18
FCPU426(Unknown_Class)	0	0.02	0.14	3.24	0.17
Dehalococcoidetes(FS117-23B-02)	0	0.02	0.14	3.29	0.17
Chloracidobacteria(Unknown_Order)	0	0.02	0.13	1.8	0.17
Anaerolineales	0	0.02	0.13	4.99	0.17
Gemmatimonadetes(KD8-87)	0	0.02	0.13	3.14	0.16
GN04(Unknown_Class)	0	0.02	0.13	2.19	0.16
S035(Unknown_Order)	0	0.01	0.13	2.36	0.16
